# Supplementary material for: Characterizing Nature and Participant Experience in Studies of Nature Exposure for Positive Mental Health: An Integrative Review
Source: Front Psychol. 2019 Jan 4;9:2617. doi: 10.3389/fpsyg.2018.02617 (PMC6329281; doi:10.3389/fpsyg.2018.02617)
Supplement: Supplementary file 1 [file Table_1.xlsx]

## Sheet: Table S1
Table S1: Database of Characterized Nature-Immersion Exposures
Exposure and Study Information									Response Outcome Variables				Participant Experience				Location										Exposure Location Features (source: study descriptions; Google Maps aerial imagery / Street View)			Presence (Yes) or Absence (No) of Notable Features
Exposure ID	Study ID	Author	Year	n	Age (mean)	Gender (F/M n)	Sample Charachteristics	Experimental (Y/N)	Emotion/Mood	Cognitive Function	Physiological	Other	Avg. Duration (min)	Formally accompanied as part of exposure design	Activity	Season	Location Name	Municipality	Territory or Region	Country	Continent	Urban Density	Area of Park or Natural Area (ha)	Area Groupings (sm < 20 ha; med 20-100 ha; large > 100 ha and < 5000 ha; very large > 5000 ha)	Map Included	Photo(s) Included	Nearby Land Cover Types	Dominant Land Cover	Notable Features (natural and human-made)	Large Built Structures (e.g., buildings, welcome center)	Small Built Structures (e.g., benches, picnic tables, playground)	Trails	Outdoor Sports Facilities (e.g., basketball, tennis, soccer field, ice rink)	Built Water Features	Natural Water Features	Either Built or Natural Water Features	Other
1	1	Beil & Hanes	2013	15	42.3	2018-07-08	Park users		Yes	No	Yes	No	20	No	Sitting (observe surroundings)	Summer	Marquam Nature Park	Portland	OR	USA	N. America	High	75.7	med	No	Yes	Mixed broadleaf and coniferous forest, managed and unmanaged grass, shrubs/ferns/forest undergrowth, gravel/dirt trails, small amount of impervious within park with more surrounding or adjacent (buildings, parking near Oregon Health & Science University and hospital campus)	Forest	Trees, shrubs, and other natural elements; picnic area; trail; grass field surrounded by forest of established trees	No	Yes	Yes	No	Unspecified	Unspecified	Unspecified
2	2	Berman	2008	38	22.26	23/15	College students		Yes	Yes	No	No	50	No	Walking	Unspecified	University of Michigan Nichols Arboretum	Ann Arbor	MI	USA	N. America	High	52	med	No	No	Broadleaf forest, managed grass, natural grassland, water, mixed forest	Forest	Trails; environmental education center, picnic area, bathroom, drinking fountain, emergency phone, bike rack, information kiosks; botanic gardens, river	Yes	Yes	Yes	No	No	Yes	Yes	Botanic garden
3	3	Berman	2012	20	26	2018-12-08	Individuals with Major Depressive Disorder	Y	Yes	Yes	No	No	50	No	Walking	Unspecified	University of Michigan Nichols Arboretum	Ann Arbor	MI	USA	N. America	High	52	med	Yes	No	Broadleaf forest, managed grass, natural grassland, water, mixed forest	Forest	Trails; environmental education center, picnic area, bathroom, drinking fountain, emergency phone, bike rack, information kiosks; botanic gardens, river	Yes	Yes	Yes	No	No	Yes	Yes	Botanic garden
4	4	Bodin	2001	12	39.7	2018-06-06	Runners	N	Yes	Yes	No	No	60	No	Running	Spring, Summer	Unspecified nature reserve	Uppsala	Uppsala	Sweden	Europe	Medium	Unspecified	Unspecified	No	Not in published paper; provided by authors at request	Mixed broadleaf and coniferous forest, water, managed grass, grassland	Forest	Large lake; forest; picnic area; trails; estate buildings; restrooms and bathhouse	Yes	Yes	Yes	No	No	Yes	Yes
5	5	Bratman et al.	2015a	70	24.1	37/33	none	Y	Yes	Yes	No	No	50	No	Walking; taking ten pictures of “whatever captured their attention”	Year-round (spread evenly over fall, winter, spring and summer seasons with little variation in climate across these seasons due to geographic location)	The Stanford Dish	Palo Alto	CA	USA	N. America	High	129	large	No	Yes	Grassland, scattered broadleaf trees, shrubs	Grassland	Old radiotelescope ("The Dish"), solar observatory; trails	Yes	No	Yes	No	No	No	No	Observatory
6	6	Bratman et al.	2015b	38	26.6	18/20	none	Y	Yes	Yes	Yes (MRI)	No	90	No	Walking	Unspecified	The Stanford Dish	Palo Alto	CA	USA	N. America	High	129	large	No	No	Grassland, scattered broadleaf trees, shrubs	Grassland	Old radiotelescope ("The Dish"), solar observatory; trails	Yes	No	Yes	No	No	No	No	Observatory
7	7	Cole	2010	100	*	*	*	N	Yes	No	No	No	>720 (12 hrs); Day-long to overnight(s); 81% of respondents were day-hikers	Variable (median group of 2)	Hiking	Summer	Alpine Lakes Wilderness Area	Leavenworth	WA	USA	N. America	Low	159000	very large	No	No	Coniferous forest, rock/barren, natural grassland, wetland, water	Forest	Camping sites; overlooks; wilderness; trails; mountains; lakes	No	No	Yes	No	No	Yes	Yes	Overlooks; mountains
8	7	Cole	2010	100	*	*	*	N	Yes	No	No	No	>720 (12 hrs); Day-long to overnight(s); 81% of respondents were day-hikers	Variable (median group of 2)	Hiking	Summer	Alpine Lakes Wilderness Area	Lane County	OR	USA	N. America	Low	116000	very large	No	No	Coniferous forest, rock/barren, natural grassland, wetland, water	Forest	Camping sites; overlooks; wilderness; trails	No	No	Yes	No	No	Yes	Yes	Overlooks; mountains
9	8	Cuvo	2001	4	53	2018-02-02	Individuals with proufound mental retardation	Y	No	No	No	Yes†	Unspecified	Yes; led by researcher	Walking	Unspecified	Choate Mental Health and Developmental Center Campus	Anna	IL	USA	N. America	Medium	8	sm	No	No	Managed grass	Managed grass	Swing sets, benches, residential facilities; mental health center	Yes	Yes	No	No	Yes	No	Yes	Mental health center campus
10	9	Faber Taylor	2009	17	9.23	2018-02-15	Children with ADHD	Y	No	Yes	No	No	20	Yes; led by guide, group of 4-7 children	Walking, conversation discouraged	Summer	Crystal Lake Park	Urbana	IL	USA	N. America	High	37	med	No	No	Managed grass, water, broadleaf forest	Managed grass	Aquatic center, nature center, playground, benches, trash cans, benches, volleyball, amphitheater; nature preserve; water feature (lake); trails	Yes	Yes	Yes	Yes	Yes	Yes	Yes
11	10	Gatersleben & Andrews	2013	17	23.18	2018-10-07	College students	N	Yes	Yes	Yes	No	10	No	Walking	Unspecified	Queen Elizabeth Country Park	Horndean	Hamphshire	UK	Europe	Low	566	large	No	Yes	Broadleaf forest, managed grass	Forest	Café; gift shop; picnic areas; mountain bike trails; trails	Yes	Yes	Yes	No	No	No	No	Mountain biking trail
12	11	Hansman et al.	2007	40	*	*	*	N	Yes	Yes	Yes	No	Variable	Variable	Variable; Most common: relaxing, observing nature (see table 1 of paper)	Spring	Irchelpark	Zürich	Zürich	Switzerland	Europe	High	32	med	Yes	No	Managed grass, boreal forest, water	Managed grass	Benches; playground; sports facilities; large artifical lake; trails	Yes	Yes	Yes	Yes	Yes	No	Yes
13	11	Hansman et al.	2007	81	*	*	*	N	Yes	No	Yes	No	Variable	Variable	Variable; Most common: walking (see table 1 of paper)	Spring	Zürichberg Forest - interior of forest	Zürich	Zürich	Switzerland	Europe	High	487	large	Yes	No	Broadleaf forest	Forest	Trails; small structure with benches inside forest	No	Yes	Yes	No	No	No	No
14	11	Hansman et al.	2007	43	*	*	*	N	Yes	No	Yes	No	Variable	Variable	Variable; Most common: walking (see table 1 of paper)	Spring	Zürichberg Forest - forest edge	Zürich	Zürich	Switzerland	Europe	High	487	large	Yes	No	Broadleaf forest; managed grass; shrubs; impervious	Mixed	Trails; buildings; roads; zoo; community garden	Yes	Yes	Yes	No	No	No	No
15	12	Hartig	1991	43	32.2	15/28	none	Y	Yes	Yes	No	No	40	Yes; led by researcher	Walking, conversation discouraged	Unspecified	Santiago Oaks Regional Park	Orange	CA	USA	N. America	Medium	514	large	No	No	Broadleaf forest, grassland, shrubs, rock/barren	Forest	Nature center, playground, park office, restroom, picnic tables, ampitheater; hiking/equestrian trails	Yes	Yes	Yes	No	No	Yes	Yes	Hiking/equestrian trail; ampitheater
16	13	Hartig	2003	112	20.8	56/56	College students	Y	Yes	Yes	Yes	No	50	Yes; led by researcher	Walking, conversation discouraged	Spring	Audubon Society Starr Ranch Sanctuary	Trabuco Canyon	CA	USA	N. America	Medium	1600	large	No	Yes	Broadleaf forest, natural grassland, shrubs	Forest	Wildlife preserve; field station; nature views; bird sounds; stream; dirt road; fields and woodland	No	No	No	No	No	No	No
17	14	Johansson et al.	2011	20	22.4	2018-10-10	College students	Y	Yes	Yes	No	No	40	Variable; 50% alone, 50% accompanied by friend	Walking	Winter	Stadsträdgården	Uppsala	Uppsala	Sweden	Europe	High	6	sm	No	No	Managed grass, water, impervious, broadleaf forest	Managed grass	Café, open-air theater, picnic tablves, trash cans, playground; water lily pond	Yes	Yes	Yes	Yes	No	Yes	Yes
18	15	Kjellgren & Burkhall	2010	18	36.83	14/4	Individuals diagnosed with stress/burnout	Y	Yes	No	Yes	No	30	No	Sitting; instructed to relax, reflect on influence of spring on human beings	Spring	Karlstad Nature Park (Mariebergsskogen)	Karlstad	Värmland	Sweden	Europe	High	81	med	No	Yes	Mixed forest, coniferous forest, managed grassland, water (a nearby wetland makes up large portion of park but would not have been seen by participants)	Forest	Bathrooms, cafes, playground, ice rink; open-air ampitheater; living museum, farm animals, trolley train, historic buildings, lookout tower/bird blind	Yes	Yes	Yes	Yes	Yes	Yes	Yes	Ampitheater
19	16	Korpela	2016	13	48	2018-09-04	Individuals with Depression	N	Yes	No	No	No	120 (2 hrs), twice a month	Yes, with psychologist and other group participants	Walking, sitting	Spring	Hatanpäänpuisto Arboretum	Tampere	Tampere	Finland	Europe	High	16	sm	No	No	Mixed broadleaf and coniferous forest, water (lakefront), gravel path, managed grass, landscaped shrubs, flowers, impervious (buildings, parking)	Forest	Gravel paths, numerous sitting areas, lush grounds, natural areas on opposite side of the lake. From the paper = "The park area is a lakeside arboretum with flower beds, bushes, and old trees surrounding a 19th-century former manor house. The urban woodland area with old trees and views over the lake is on a ridge with a 1920 sight-seeing tower."	No	Yes	Yes	No	Yes	Yes	Yes
20	17	Lee et al.	2009	12	21.3	0/12	College students	N	Yes	No	Yes	No	15	No	Sitting; seated on chair, instructed to rest	Summer	Hiraoyama park	Saku City	Nagano	Japan	Asia	Medium	26.6	med	Not in published paper; provided by authors at request	Yes	Coniferous forest	Forest	None	No	No	No	No	No	No	No
21	18	Lee et al.	2011	12	21.2	0/12	College students	N	Yes	No	Yes	No	15	No	Sitting; seated on chair, instructed to rest	Fall	Unspecified	Tsurui	Hokkaido	Japan	Asia	Low	Unspecified	Unspecified	No	Yes	Broadleaf forest; low-lying shrubs (unspecified location prevents more detailed classification)	Forest	Forest; no other built features	No	No	No	No	No	No	No
22	19	Nisbet & Zilenski	2011	141	20.8	85/56	College students	Y	Yes	No	No	No	17	Variable; ranged from alone to groups of 11; mean group size of 6	Walking	Unspecified	Rideau Canal Western Pathway, Dominion Arboretum	Ottawa	ON	Canada	N. America	High	5	sm	No	No	Managed grass, water, broadleaf forest, impervious	Mixed	Picnic tables, trash cans; canal, historic lockstation	Yes	Yes	Yes	No	Yes	No	Yes
23	19	Nisbet & Zilenski	2011	80	*	*	College students	Y	Yes	No	No	No	15	Unspecified	Walking	Unspecified	Rideau Canal Eastern Pathway, Carleton University campus	Ottawa	ON	Canada	N. America	High	3	sm	No	No	Water, managed grass, impervious, wetland, broadleaf forest	Water	Picnic tables; campus buildings; canal	Yes	Yes	Yes	No	No	Yes	Yes	Campus
24	20	Ochiai et al.	2015	17	62.2	17/0	none	Y	Yes	No	Yes	No	240 with variable activities and breaks	Variable; led by guide in groups but time alone	Variable; Forest bathing: hiking followed by sitting, lying down, breathing exercise, and lecture; 2.41 km (1.5 mi) hike of low-medium exertion	Summer	Akasawa Shizen Kyuyourin (Akasawa Natural Recreation Forest)	Agematsu	Nagano	Japan	Asia	Low	Unspecified	Unspecified	No	Yes	Broadleaf and coniferous forest (e.g., Cypress), water, impervious	Forest	Mountains, forest (300 year-old Cypress), trails (various levels of difficulty and paved/wooden/gravel); 'birthplace' of forest bathing; tourist information center, river, waterfalls, historic railroad	Yes	Yes	Yes	No	No	Yes	Yes	Historic railroad; mountains
25	21	Peacock et al.	2007	20	*	13/7	none	N	Yes	No	No	No	60	Yes; groups of 20	Walking	Winter	Belhus Woods Country Park	Aveley	Essex	UK	Europe	Medium	120	large	No	Yes	Managed grass, broadleaf forest, water	Forest	Water fountain, bathrooms, picnic tables, football field, small shop; fishing lake	No	Yes	Yes	Yes	No	Yes	Yes
26	22	Plante	2006	112	*	65/47	College students	Y	Yes	No	No	No	20	No	Walking, briskly	Fall	Santa Clara University	Santa Clara	CA	USA	N. America	High	46	med	No	No	Managed grass	Managed grass	University buildings, which contain bathrooms and cafes	Yes	Yes	Yes	No	Yes	No	Yes	Campus
27	23	Plante	2007	22	*	*	*	Y	Yes	No	No	No	20	No	Walking, briskly	Unspecified	Santa Clara University	Santa Clara	CA	USA	N. America	High	46	med	No	No	Managed grass	Managed grass	University buildings, which contain bathrooms and cafes	Yes	Yes	Yes	No	Yes	No	Yes	Campus
28	23	Plante	2007	22	*	*	*	Y	Yes	No	No	No	20	Yes, with a friend	Walking, briskly	Unspecified	Santa Clara University	Santa Clara	CA	USA	N. America	High	46	med	No	No	Managed grass	Managed grass	University buildings, which contain bathrooms and cafes	Yes	Yes	Yes	No	Yes	No	Yes	Campus
29	24	Pretty	2006	263	47.8	129/134	none	N	Yes	No	No	No	240	Variable; individual or group, informal	Mountain biking	Fall	Glentress Forest	Peebles	Borders	UK	Europe	Medium	1140	large	No	No	Coniferous forest, natural grassland, managed grassland	Forest	Showers, bathrooms, gift shop, cafe, bike shop; Mountain bike attractions: trails, features (jumps, bridges), bike shop, showers	Yes	Yes	Yes	No	No	No	No	Mountain biking trail
30	24	Pretty	2006	11	*	*	*	N	Yes	No	No	No	360	Yes; large self-selected group of up to 35 passengers	Canal boat ride	Fall	Union Canal	Edinburgh	Edinburgh	UK	Europe	High	21	med	No	No	Water, wetland, managed grass, broadleaf forest	Water	Canal boat ride; water features	Yes	Yes	Yes	No	Yes	No	Yes	On boat ride
31	25	Ryan	2010	80	20	66/14	College students	Y	Yes	No	No	No	15	Yes; led by researcher	Walking, conversation discouraged	Fall	Genesee Riverway Trail	Rochester	NY	USA	N. America	High	8	sm	No	No	Water, managed grass, boreal trees	Managed grass	Fountain; Historical sites along riverway, views of 3 waterfalls	Yes	Yes	Yes	No	No	Yes	Yes
32	26	Scopelliti	2016	50	*	151/149*	Park users	N	Yes	No	No	Yes††	Unspecified; variable by participant	No	Variable	Summer‡	Park 93	Bogota	Bogota	Columbia	S. America	High	1	sm	Yes	No	Managed grass, mostly broadleaf forest (trees), landscaped shrubs, flowers, paved trails, roads/impervious	Managed grass	Paved paths, sitting areas with tables, playground for kids	Yes	Yes	Yes	No	No	No	No
33	26	Scopelliti	2016	50	*	151/149*	Park users	N	Yes	No	No	Yes††	Unspecified; variable by participant	No	Variable	Summer‡	El Virrey Park	Bogota	Bogota	Columbia	S. America	High	10	sm	Yes	No	Managed grass, mostly broadleaf forest (trees), bare ground, water (small manmade/impervious canal), paved trails, roads/impervious	Managed grass	Paved paths, limited seating areas, green spaces on either side of small manmade canal, small trees. Dense urban on either side, roads along both edges of the park (linear park)	Yes	Yes	Yes	No	Yes	No	Yes
34	26	Scopelliti	2016	50	*	151/149*	Park users	N	Yes	No	No	Yes††	Unspecified; variable by participant	No	Variable	Summer‡	Metropolitano San Cristóbal Park	Bogota	Bogota	Columbia	S. America	High	11	sm	Yes	No	Managed grass, bare ground, impervious (buildings, skate park, manmade sports fields), mostly broadleaf forest (trees), shrubs, water (large manmade canal, more natural looking banks with shrubs)	Managed grass	Paved paths, surrounding sports fields (mostly soccer), many built structures (skate park, playgrounds), large areas of open grass, large manmade canal runs through the park.	Yes	Yes	Yes	Yes	Yes	No	Yes
35	26	Scopelliti	2016	50	*	151/149*	Park users	N	Yes	No	No	Yes††	Unspecified; variable by participant	No	Variable	Summer‡	Villa de los Alpes Park	Bogota	Bogota	Columbia	S. America	High	2	sm	Yes	No	Managed grass, impervious (buildings, manmade sports fields), mostly broadleaf forest, landscaped shrubs, flowers, paved trails	Managed grass	Paved paths, basketball & futsal courts, open green space that is sloped, community center building. Sparce tress.	Yes	Yes	Yes	Yes	No	No	No
36	26	Scopelliti	2016	50	*	151/149*	Park users	N	Yes	No	No	Yes††	Unspecified; variable by participant	No	Variable	Summer‡	Castilla Park	Bogota	Bogota	Columbia	S. America	High	1	sm	Yes	No	Managed grass, mostly broadleaf forest (trees), impervious (manmade sports fields), landscaped shrubs, flowers, paved trails	Managed grass	Limited paved paths, mostly green space and play grounds, with some sport courts, small trees, surrounded by houses	Yes	Yes	Yes	Yes	No	No	No
37	26	Scopelliti	2016	50	*	151/149*	Park users	N	Yes	No	No	Yes††	Unspecified; variable by participant	No	Variable	Summer‡	Timiza Park	Bogota	Bogota	Columbia	S. America	High	30	med	Yes	No	Managed grass, impervious (manmade sports fields, plaza), paved trails, water, small amount of landscaped broadleaf forest (trees) and shrubs near lake	Managed grass	Lake, surrounded by limited trees, mostly turfgrass, numerous soccer fields, significant # of paved paths. Some buildings.	Yes	Yes	Yes	Yes	No	Yes	Yes
38	27	Teas	2007	19	58	19/0	Postmenopausal women	N	Yes	No	No	No	60	Yes; instructed to walk at same time as group but at own pace along trail	Walking, comfortable pace	Spring	The Horseshoe at University of South Carolina	Columbia	SC	USA	N. America	High	3	sm	No	No	Managed grass	Managed grass	University buildings (bathrooms)	Yes	Yes	Yes	No	No	No	No	Campus
39	28	Tsunetsugu	2007	12	22	0/12	College students	Y	Yes	No	Yes	No	30 (15 Walking, break, 15 Sitting)	Yes; groups of 6 people	Walking, sitting	Summer	Bunano Mori Nukumidaira	Oguni	Yamagata	Japan	Asia	Low	Unspecified	Unspecified	No	Yes	Broadleaf forest, water	Forest	None	No	No	Yes	No	No	Yes	Yes
40	29	Wilson et al.	2016	112	*	*	College students	N	Yes	No	No	No	20	No	Walking	Unspecified	Sigmund Stern Recreation Grove & Pine Lake Park	San Francisco	CA	USA	N. America	High	25.5	med	No	No	Mixed broadleaf and coniferous forest, managed and unmanaged grass, bareground, water (lake); impervious (small number of buildings within park; paved paths; more impervious immediately surrounding park)	Forest	Paved trail; lake; off-leash dog area, stone amphitheater; grass fields; park surrounded by bushes and forests of established trees	No	Yes	Yes	No	No	Yes	Yes
41	30	Yamaguchi	2001	15	22.2	0/15	College students	Y	No	No	Yes	No	40 (20 Walking, break, 20 Sitting), each day for 2 days	Unspecified	Walking, sitting	Unspecified	Kimitsu Woodland (unspecified location)	Kimitsu	Chiba	Japan	Asia	Low	3200	large	No	No	Broadleaf forest (unspecified location prevents more detailed classification)	Forest	Forest; footpath/trails	No	No	Yes	No	Unspecified	Unspecified	Unspecified
*Demographic data were either a)not reported b) in a alternative format or c) contained information for specific sub-studies/experimental groups †Additional response variables included level of engagement and stereotypic behavior of the sample group ††Measured general use of urban green spaces ‡Conducted in November/December, which is a transition between rainy and drier summer season

## Sheet: Addl. Analysis
Nearby Land Cover Types	Dominant Land Cover	Notable Features (natural and human-made)	Either Built or Natural Water Features
Mixed broadleaf and coniferous forest, managed and unmanaged grass, shrubs/ferns/forest undergrowth, gravel/dirt trails, small amount of impervious within park with more surrounding or adjacent (buildings, parking near Oregon Health & Science University and hospital campus)	Forest	Trees, shrubs, and other natural elements; picnic area; trail; grass field surrounded by forest of established trees	Unspecified
Broadleaf forest, managed grass, natural grassland, water, mixed forest	Forest	Trails; environmental education center, picnic area, bathroom, drinking fountain, emergency phone, bike rack, information kiosks; botanic gardens, river	Yes
Broadleaf forest, managed grass, natural grassland, water, mixed forest	Forest	Trails; environmental education center, picnic area, bathroom, drinking fountain, emergency phone, bike rack, information kiosks; botanic gardens, river	Yes
Mixed broadleaf and coniferous forest, water, managed grass, grassland	Forest	Large lake; forest; picnic area; trails; estate buildings; restrooms and bathhouse	Yes
Grassland, scattered broadleaf trees, shrubs	Grassland	Old radiotelescope ("The Dish"), solar observatory; trails	No
Grassland, scattered broadleaf trees, shrubs	Grassland	Old radiotelescope ("The Dish"), solar observatory; trails	No
Coniferous forest, rock/barren, natural grassland, wetland, water	Forest	Camping sites; overlooks; wilderness; trails; mountains; lakes	Yes
Coniferous forest, rock/barren, natural grassland, wetland, water	Forest	Camping sites; overlooks; wilderness; trails	Yes
Managed grass	Managed grass	Swing sets, benches, residential facilities; mental health center	Yes
Managed grass, water, broadleaf forest	Managed grass	Aquatic center, nature center, playground, benches, trash cans, benches, volleyball, amphitheater; nature preserve; water feature (lake); trails	Yes
Broadleaf forest, managed grass	Forest	Café; gift shop; picnic areas; mountain bike trails; trails	No
Managed grass, boreal forest, water	Managed grass	Benches; playground; sports facilities; large artifical lake; trails	Yes
Broadleaf forest	Forest	Trails; small structure with benches inside forest	No
Broadleaf forest; managed grass; shrubs; impervious	Mixed	Trails; buildings; roads; zoo; community garden	No
Broadleaf forest, grassland, shrubs, rock/barren	Forest	Nature center, playground, park office, restroom, picnic tables, ampitheater; hiking/equestrian trails	Yes
Broadleaf forest, natural grassland, shrubs	Forest	Wildlife preserve; field station; nature views; bird sounds; stream; dirt road; fields and woodland	No
Managed grass, water, impervious, broadleaf forest	Managed grass	Café, open-air theater, picnic tablves, trash cans, playground; water lily pond	Yes
Mixed forest, coniferous forest, managed grassland, water (a nearby wetland makes up large portion of park but would not have been seen by participants)	Forest	Bathrooms, cafes, playground, ice rink; open-air ampitheater; living museum, farm animals, trolley train, historic buildings, lookout tower/bird blind	Yes
Mixed broadleaf and coniferous forest, water (lakefront), gravel path, managed grass, landscaped shrubs, flowers, impervious (buildings, parking)	Forest	Gravel paths, numerous sitting areas, lush grounds, natural areas on opposite side of the lake. From the paper = "The park area is a lakeside arboretum with flower beds, bushes, and old trees surrounding a 19th-century former manor house. The urban woodland area with old trees and views over the lake is on a ridge with a 1920 sight-seeing tower."	Yes
Coniferous forest	Forest	None	No
Broadleaf forest; low-lying shrubs (unspecified location prevents more detailed classification)	Forest	Forest; no other built features	No
Managed grass, water, broadleaf forest, impervious	Mixed	Picnic tables, trash cans; canal, historic lockstation	Yes
Water, managed grass, impervious, wetland, broadleaf forest	Water	Picnic tables; campus buildings; canal	Yes
Broadleaf and coniferous forest (e.g., Cypress), water, impervious	Forest	Mountains, forest (300 year-old Cypress), trails (various levels of difficulty and paved/wooden/gravel); 'birthplace' of forest bathing; tourist information center, river, waterfalls, historic railroad	Yes
Managed grass, broadleaf forest, water	Forest	Water fountain, bathrooms, picnic tables, football field, small shop; fishing lake	Yes
Managed grass	Managed grass	University buildings, which contain bathrooms and cafes	Yes
Managed grass	Managed grass	University buildings, which contain bathrooms and cafes	Yes
Managed grass	Managed grass	University buildings, which contain bathrooms and cafes	Yes
Coniferous forest, natural grassland, managed grassland	Forest	Showers, bathrooms, gift shop, cafe, bike shop; Mountain bike attractions: trails, features (jumps, bridges), bike shop, showers	No
Water, wetland, managed grass, broadleaf forest	Water	Canal boat ride; water features	Yes
Water, managed grass, boreal trees	Managed grass	Fountain; Historical sites along riverway, views of 3 waterfalls	Yes
Managed grass, mostly broadleaf forest (trees), landscaped shrubs, flowers, paved trails, roads/impervious	Managed grass	Paved paths, sitting areas with tables, playground for kids	No
Managed grass, mostly broadleaf forest (trees), bare ground, water (small manmade/impervious canal), paved trails, roads/impervious	Managed grass	Paved paths, limited seating areas, green spaces on either side of small manmade canal, small trees. Dense urban on either side, roads along both edges of the park (linear park)	Yes
Managed grass, bare ground, impervious (buildings, skate park, manmade sports fields), mostly broadleaf forest (trees), shrubs, water (large manmade canal, more natural looking banks with shrubs)	Managed grass	Paved paths, surrounding sports fields (mostly soccer), many built structures (skate park, playgrounds), large areas of open grass, large manmade canal runs through the park.	Yes
Managed grass, impervious (buildings, manmade sports fields), mostly broadleaf forest, landscaped shrubs, flowers, paved trails	Managed grass	Paved paths, basketball & futsal courts, open green space that is sloped, community center building. Sparce tress.	No
Managed grass, mostly broadleaf forest (trees), impervious (manmade sports fields), landscaped shrubs, flowers, paved trails	Managed grass	Limited paved paths, mostly green space and play grounds, with some sport courts, small trees, surrounded by houses	No
Managed grass, impervious (manmade sports fields, plaza), paved trails, water, small amount of landscaped broadleaf forest (trees) and shrubs near lake	Managed grass	Lake, surrounded by limited trees, mostly turfgrass, numerous soccer fields, significant # of paved paths. Some buildings.	Yes
Managed grass	Managed grass	University buildings (bathrooms)	No
Broadleaf forest, water	Forest	None	Yes
Mixed broadleaf and coniferous forest, managed and unmanaged grass, bareground, water (lake); impervious (small number of buildings within park; paved paths; more impervious immediately surrounding park)	Forest	Paved trail; lake; off-leash dog area, stone amphitheater; grass fields; park surrounded by bushes and forests of established trees	Yes
Broadleaf forest (unspecified location prevents more detailed classification)	Forest	Forest; footpath/trails	Unspecified
